# Supplementary material for: Belly roll, a GPI-anchored Ly6 protein, regulates Drosophila melanogaster escape behaviors by modulating the excitability of nociceptive peptidergic interneurons
Source: eLife. 2023 Jun 13;12:e83856. doi: 10.7554/eLife.83856 (PMC10264074; doi:10.7554/eLife.83856)
Supplement: Figure 1—figure supplement 1—source data 2. [file elife-83856-fig1-figsupp1-data2.zip]

Archive with 4 entries (3 files):
- Figure 1-figure supplement 1-Source data 2/
- __MACOSX/._Figure 1-figure supplement 1-Source data 2
- Figure 1-figure supplement 1-Source data 2/Summary table of genotypes, statistical testing and graph data for Figure 1-figure supplement 1.xlsx
- __MACOSX/Figure 1-figure supplement 1-Source data 2/._Summary table of genotypes, statistical testing and graph data for Figure 1-figure supplement 1.xlsx
