# Supplementary material for: Belly roll, a GPI-anchored Ly6 protein, regulates Drosophila melanogaster escape behaviors by modulating the excitability of nociceptive peptidergic interneurons
Source: eLife. 2023 Jun 13;12:e83856. doi: 10.7554/eLife.83856 (PMC10264074; doi:10.7554/eLife.83856)
Supplement: Figure 4—figure supplement 2—source data 1. [file elife-83856-fig4-figsupp2-data1.zip]

Archive with 4 entries (3 files):
- Figure 4-figure supplement 2-Source data 1/
- __MACOSX/._Figure 4-figure supplement 2-Source data 1
- Figure 4-figure supplement 2-Source data 1/Summary table of genotypes, statistical testing and graph data for Figure 4-figure supplement 2.xlsx
- __MACOSX/Figure 4-figure supplement 2-Source data 1/._Summary table of genotypes, statistical testing and graph data for Figure 4-figure supplement 2.xlsx
